# Supplementary material for: QStrain: an interactive platform for viral genome analysis and nucleic acid therapeutic design
Source: BMC Bioinformatics. 2026 Apr 10;27:105. doi: 10.1186/s12859-026-06424-0 (PMC13185203; doi:10.1186/s12859-026-06424-0)
Supplement: Supplementary file 2 — Additional file2 [file 12859_2026_6424_MOESM2_ESM.xlsx]

## Sheet: Supp. Table 1
Supplementary Table 1. Reference RNA genome datasets of eight virus types and their subtypes
Virus	Subtype	# of sequences	Length of sequence
LASV	Segment L Clade 2,3,4	271	7279
	Segment L Clade 3	47
	Segment S Clade 2,3,4	325	3402
	Segment S Clade 3	67
SFTSV	Segment L	942	6255
	Segment M	973	3336
	Segment S	1061	1681
SARS-CoV-2	*Pango lineage: B.1.1.7 (Alpha)	**2,000 (275,802)	29763
	Pango lineage:B.1.351 (Beta)	1335
	Pango lineage: B.1.617.2 (Delta)	**2,000 (28,229)
	Pango lineage: P.1 (Gamma)	9679
	Pango lineage: B.1.1.529 (Omicron)	2072
	Pango lineages: JN.1 / JN.1.16 / KP.2 / KP.3 / LB.1	17,199 / 373 / 1,671 / 859 / 761
	Collection date: 2024. Jan.-Apr.	18,290 / 9,706 / 2,626 / 1,028
MERS-CoV	All	658	30111
IAV	H5N1 Segment 1 (PB2) / Segment 2 (PB1)	111 / 116	2,280 / 2,341
	H5N1 Segment 3 (PA) / Segment 4 (HA)	97 / 217	2,151 / 1,760
	H5N1 Segment 5 (NP) / Segment 6 (NA)	112 / 159	1,497 / 1,350
	H5N1 Segment 7 (M) / Segment 8 (NS)	121 / 131	1,027 / 865
	H7N9 Segment 1 (PB2) / Segment 2 (PB1)	49 / 49	2,280 / 2,341
	H7N9 Segment 3 (PA) / Segment 4 (HA)	49 / 65	2,151 / 1,760
	H7N9 Segment 5 (NP) / Segment 6 (NA)	49 / 57	1,497 / 1,350
	H7N9 Segment 7 (M) / Segment 8 (NS)	50 / 53	1,027 / 865
	H5N1 & H7N9 Segment 1 (PB2) / Segment 2 (PB1)	160 / 165	2,280 / 2,341
	H5N1 & H7N9 Segment 3 (PA) / Segment 4 (HA)	146 / 282	2,151 / 1,760
	H5N1 & H7N9 Segment 5 (NP) / Segment 6 (NA)	161 / 216	1,497 / 1,350
	H5N1 & H7N9 Segment 7 (M) / Segment 8 (NS)	171 / 184	1,027 / 865
NiV	All	79	18246
RSV	RSV A / B	3,164 / 2,616	15191
DENV	All (Type 1, 2, 3, 4)	4847	10735
	Type 1 / 2 / 3 / 4	1,974 / 1,649 / 978 / 246
* The Pango lineage nomenclature system (Rambaut et al., 2020; O’Toole et al., 2022).
** For subtypes with an excessive number of sequences for MSA, references datasets were generated by randomly selecting 2,000 sequences.

## Sheet: Supp. Table 2
Supplementary Table 2. Runtime comparison of ClustalW2 and MAFFT under different modes using 165 full-length SARS-CoV-2 genomes.
# of sequences	sequence length	ClustalW2	ClustalW2	ClustalW2	ClustalW2	MAFFT	MAFFT
		Full (CPU)	Quick (CPU)	Full (GPU)	Quick (GPU)	Full (CPU)	Quick (CPU)
165	29763	75 h	4.35 h	1.5 h	1.63 h	32 h	0.11 h

## Sheet: Supp. Table 3
Supplementary Table 3. RNA-seq datasets used to generate 26 reference expression profiles.
Virus	BioProject	SRA (selected)	Reference
LASV	PRJNA254017	SRX730908, SRX731079	Genome Biol. 2014;15(11):519
SFTSV	PRJNA694854	SRX9938268	Nat Commun. 2021 Sep 24;12(1):5629
SARS-CoV-2	PRJNA661467	SRX9162272, SRX9162276,	Nat Commun. 2021 Aug 25;12(1):5120
		SRX9162280, SRX9162284
	PRJNA892991	SRX17990008, SRX17990009,	Cell Host & Microbe. 2023 Oct 11;31(10):1668-1684
		SRX17990010
MERS-CoV	PRJNA233943	SRX488768, SRX488769,	Front Immunol. 2021 May 28;12:656433
		SRX488855, SRX488917
IAV	PRJNA449380	SRX4521931	Sci Rep. 2018 Sep 26;8(1):14408
NiV	PRJNA906605	SRX18416399, SRX18416384	J Infect Dis. 2023 Aug 31;228(5):604-614
RSV	PRJNA967685	SRX20233204, SRX20233205,	Nucleic Acids Res. 2024 May 22;52(9):4872-4888
		SRX20233206
DENV	PRJNA967597	SRX20230537, SRX20230538	Nat Commun. 2024 Mar 11;15(1):1964
