# Supplementary material for: QStrain: an interactive platform for viral genome analysis and nucleic acid therapeutic design
Source: BMC Bioinformatics. 2026 Apr 10;27:105. doi: 10.1186/s12859-026-06424-0 (PMC13185203; doi:10.1186/s12859-026-06424-0)
Supplement: Supplementary file 3 — Additional file3 [file 12859_2026_6424_MOESM3_ESM.xlsx]

## Sheet: Column definition
Column	Description
name	name of sequence
start	start position
end	end position
length	length of oligo
parent_dna_oligo	template DNA sequence for oligo
parent_sense_oligo	sense strand RNA
parent_antisense_oligo	antisense strand RNA
antisense_strand__5_3	antisense DNA sequence of template
SVMpred	predicted activity by SVM
PLSpred	predicted activity by PLS
PLSpred_optimized	optimized predicted activity by PLS
dG	Gibbs Free Energy
Tm	melting temperature
G/C (GC_content)	percentage of G and C in oligo
guide_strand_seq	parent_antisense_oligo + [2bp overhangs]
passenger_strand_seq	[2bp overhangs] + parent_sense_oligo
AAAAA	# of 'AAAAA' occurrence
CCCCC	# of 'CCCCC' occurrence
GGGGG	# of 'GGGGG' occurrence
UUUUU	# of 'UUUUU' occurrence
ddg_18_1	differential free-energy between position 18 and 1
example) 100bp sequence
ACTTTCGATCTCTTGTAGATCTGTTCTCTAAACGAACTTTAAAATCTGTGTGGCTGTCACTCGGCTGCATGCTTAGTGCACTCACGCAGTATAATTAATA

## Sheet: ASO design
name	start	end	length	parent_dna_oligo	parent_sense_oligo	parent_antisense_oligo	antisense_strand__5_3	SVMpred	PLSpred	PLSpred_optimized	dG	Tm	G/C
oligo_1	1	20	20	ACTTTCGATCTCTTGTAGAT	ACUUUCGAUCUCUUGUAGAU	AUCUACAAGAGAUCGAAAGU	ATCTACAAGAGATCGAAAGT	0.4	0.54	0.59	-18	61.15	35
oligo_2	2	21	20	CTTTCGATCTCTTGTAGATC	CUUUCGAUCUCUUGUAGAUC	GAUCUACAAGAGAUCGAAAG	GATCTACAAGAGATCGAAAG	0.39	0.48	0.5	-17.4	59.47	40
oligo_3	3	22	20	TTTCGATCTCTTGTAGATCT	UUUCGAUCUCUUGUAGAUCU	AGAUCUACAAGAGAUCGAAA	AGATCTACAAGAGATCGAAA	0.36	0.38	0.43	-17.4	59.47	35
oligo_4	4	23	20	TTCGATCTCTTGTAGATCTG	UUCGAUCUCUUGUAGAUCUG	CAGAUCUACAAGAGAUCGAA	CAGATCTACAAGAGATCGAA	0.34	0.29	0.34	-18.8	62.63	40
oligo_5	5	24	20	TCGATCTCTTGTAGATCTGT	UCGAUCUCUUGUAGAUCUGU	ACAGAUCUACAAGAGAUCGA	ACAGATCTACAAGAGATCGA	0.35	0.37	0.42	-19.7	65.28	40
oligo_6	6	25	20	CGATCTCTTGTAGATCTGTT	CGAUCUCUUGUAGAUCUGUU	AACAGAUCUACAAGAGAUCG	AACAGATCTACAAGAGATCG	0.31	0.31	0.39	-18.4	61.89	40
oligo_7	7	26	20	GATCTCTTGTAGATCTGTTC	GAUCUCUUGUAGAUCUGUUC	GAACAGAUCUACAAGAGAUC	GAACAGATCTACAAGAGATC	0.31	0.28	0.32	-18.2	62.76	40
oligo_8	8	27	20	ATCTCTTGTAGATCTGTTCT	AUCUCUUGUAGAUCUGUUCU	AGAACAGAUCUACAAGAGAU	AGAACAGATCTACAAGAGAT	0.35	0.39	0.41	-17.8	61.53	35
oligo_9	9	28	20	TCTCTTGTAGATCTGTTCTC	UCUCUUGUAGAUCUGUUCUC	GAGAACAGAUCUACAAGAGA	GAGAACAGATCTACAAGAGA	0.33	0.34	0.36	-18.4	62.87	40
oligo_10	10	29	20	CTCTTGTAGATCTGTTCTCT	CUCUUGUAGAUCUGUUCUCU	AGAGAACAGAUCUACAAGAG	AGAGAACAGATCTACAAGAG	0.34	0.34	0.35	-17.8	61.76	40
oligo_11	11	30	20	TCTTGTAGATCTGTTCTCTA	UCUUGUAGAUCUGUUCUCUA	UAGAGAACAGAUCUACAAGA	TAGAGAACAGATCTACAAGA	0.34	0.37	0.36	-17.5	60.97	35
oligo_12	12	31	20	CTTGTAGATCTGTTCTCTAA	CUUGUAGAUCUGUUCUCUAA	UUAGAGAACAGAUCUACAAG	TTAGAGAACAGATCTACAAG	0.29	0.27	0.25	-17	59.99	35
oligo_13	13	32	20	TTGTAGATCTGTTCTCTAAA	UUGUAGAUCUGUUCUCUAAA	UUUAGAGAACAGAUCUACAA	TTTAGAGAACAGATCTACAA	0.35	0.42	0.4	-17.1	60.13	30
oligo_14	14	33	20	TGTAGATCTGTTCTCTAAAC	UGUAGAUCUGUUCUCUAAAC	GUUUAGAGAACAGAUCUACA	GTTTAGAGAACAGATCTACA	0.43	0.54	0.53	-19	65.52	35
oligo_15	15	34	20	GTAGATCTGTTCTCTAAACG	GUAGAUCUGUUCUCUAAACG	CGUUUAGAGAACAGAUCUAC	CGTTTAGAGAACAGATCTAC	0.34	0.31	0.31	-19.1	64.6	40
oligo_16	16	35	20	TAGATCTGTTCTCTAAACGA	UAGAUCUGUUCUCUAAACGA	UCGUUUAGAGAACAGAUCUA	TCGTTTAGAGAACAGATCTA	0.35	0.32	0.37	-19.3	65.54	35
oligo_17	17	36	20	AGATCTGTTCTCTAAACGAA	AGAUCUGUUCUCUAAACGAA	UUCGUUUAGAGAACAGAUCU	TTCGTTTAGAGAACAGATCT	0.37	0.43	0.44	-19.7	66.5	35
oligo_18	18	37	20	GATCTGTTCTCTAAACGAAC	GAUCUGUUCUCUAAACGAAC	GUUCGUUUAGAGAACAGAUC	GTTCGTTTAGAGAACAGATC	0.38	0.38	0.39	-20	67.84	40
oligo_19	19	38	20	ATCTGTTCTCTAAACGAACT	AUCUGUUCUCUAAACGAACU	AGUUCGUUUAGAGAACAGAU	AGTTCGTTTAGAGAACAGAT	0.37	0.34	0.4	-19.6	66.49	35
oligo_20	20	39	20	TCTGTTCTCTAAACGAACTT	UCUGUUCUCUAAACGAACUU	AAGUUCGUUUAGAGAACAGA	AAGTTCGTTTAGAGAACAGA	0.35	0.33	0.39	-18.9	64.26	35
oligo_21	21	40	20	CTGTTCTCTAAACGAACTTT	CUGUUCUCUAAACGAACUUU	AAAGUUCGUUUAGAGAACAG	AAAGTTCGTTTAGAGAACAG	0.36	0.41	0.48	-17.6	60.82	35
oligo_22	22	41	20	TGTTCTCTAAACGAACTTTA	UGUUCUCUAAACGAACUUUA	UAAAGUUCGUUUAGAGAACA	TAAAGTTCGTTTAGAGAACA	0.32	0.39	0.44	-17.3	60.06	30
oligo_23	23	42	20	GTTCTCTAAACGAACTTTAA	GUUCUCUAAACGAACUUUAA	UUAAAGUUCGUUUAGAGAAC	TTAAAGTTCGTTTAGAGAAC	0.27	0.28	0.31	-16.7	59.15	30
oligo_24	24	43	20	TTCTCTAAACGAACTTTAAA	UUCUCUAAACGAACUUUAAA	UUUAAAGUUCGUUUAGAGAA	TTTAAAGTTCGTTTAGAGAA	0.31	0.39	0.38	-16.6	58.95	25
oligo_25	25	44	20	TCTCTAAACGAACTTTAAAA	UCUCUAAACGAACUUUAAAA	UUUUAAAGUUCGUUUAGAGA	TTTTAAAGTTCGTTTAGAGA	0.26	0.28	0.31	-17.4	61.35	25
oligo_26	26	45	20	CTCTAAACGAACTTTAAAAT	CUCUAAACGAACUUUAAAAU	AUUUUAAAGUUCGUUUAGAG	ATTTTAAAGTTCGTTTAGAG	0.27	0.39	0.38	-16.8	59.98	25
oligo_27	27	46	20	TCTAAACGAACTTTAAAATC	UCUAAACGAACUUUAAAAUC	GAUUUUAAAGUUCGUUUAGA	GATTTTAAAGTTCGTTTAGA	0.27	0.33	0.3	-17.4	61.12	25
oligo_28	28	47	20	CTAAACGAACTTTAAAATCT	CUAAACGAACUUUAAAAUCU	AGAUUUUAAAGUUCGUUUAG	AGATTTTAAAGTTCGTTTAG	0.24	0.28	0.28	-16.8	59.98	25
oligo_29	29	48	20	TAAACGAACTTTAAAATCTG	UAAACGAACUUUAAAAUCUG	CAGAUUUUAAAGUUCGUUUA	CAGATTTTAAAGTTCGTTTA	0.3	0.37	0.35	-17.5	61.04	25
oligo_30	30	49	20	AAACGAACTTTAAAATCTGT	AAACGAACUUUAAAAUCUGU	ACAGAUUUUAAAGUUCGUUU	ACAGATTTTAAAGTTCGTTT	0.31	0.4	0.39	-18	62.17	25
oligo_31	31	50	20	AACGAACTTTAAAATCTGTG	AACGAACUUUAAAAUCUGUG	CACAGAUUUUAAAGUUCGUU	CACAGATTTTAAAGTTCGTT	0.37	0.45	0.45	-18.6	63.05	30
oligo_32	32	51	20	ACGAACTTTAAAATCTGTGT	ACGAACUUUAAAAUCUGUGU	ACACAGAUUUUAAAGUUCGU	ACACAGATTTTAAAGTTCGT	0.37	0.45	0.42	-18.7	63.26	30
oligo_33	33	52	20	CGAACTTTAAAATCTGTGTG	CGAACUUUAAAAUCUGUGUG	CACACAGAUUUUAAAGUUCG	CACACAGATTTTAAAGTTCG	0.44	0.51	0.48	-18.2	61.41	35
oligo_34	34	53	20	GAACTTTAAAATCTGTGTGG	GAACUUUAAAAUCUGUGUGG	CCACACAGAUUUUAAAGUUC	CCACACAGATTTTAAAGTTC	0.48	0.46	0.43	-19.4	64.72	35
oligo_35	35	54	20	AACTTTAAAATCTGTGTGGC	AACUUUAAAAUCUGUGUGGC	GCCACACAGAUUUUAAAGUU	GCCACACAGATTTTAAAGTT	0.53	0.59	0.52	-20.8	67.37	35
oligo_36	36	55	20	ACTTTAAAATCTGTGTGGCT	ACUUUAAAAUCUGUGUGGCU	AGCCACACAGAUUUUAAAGU	AGCCACACAGATTTTAAAGT	0.45	0.49	0.47	-20.7	67.27	35
oligo_37	37	56	20	CTTTAAAATCTGTGTGGCTG	CUUUAAAAUCUGUGUGGCUG	CAGCCACACAGAUUUUAAAG	CAGCCACACAGATTTTAAAG	0.51	0.55	0.54	-20.2	65.3	40
oligo_38	38	57	20	TTTAAAATCTGTGTGGCTGT	UUUAAAAUCUGUGUGGCUGU	ACAGCCACACAGAUUUUAAA	ACAGCCACACAGATTTTAAA	0.54	0.62	0.61	-20.4	65.61	35
oligo_39	39	58	20	TTAAAATCTGTGTGGCTGTC	UUAAAAUCUGUGUGGCUGUC	GACAGCCACACAGAUUUUAA	GACAGCCACACAGATTTTAA	0.56	0.65	0.68	-21.7	69.06	40
oligo_40	40	59	20	TAAAATCTGTGTGGCTGTCA	UAAAAUCUGUGUGGCUGUCA	UGACAGCCACACAGAUUUUA	TGACAGCCACACAGATTTTA	0.53	0.59	0.65	-22.4	71.21	40
oligo_41	41	60	20	AAAATCTGTGTGGCTGTCAC	AAAAUCUGUGUGGCUGUCAC	GUGACAGCCACACAGAUUUU	GTGACAGCCACACAGATTTT	0.59	0.75	0.83	-23.9	75.21	45
oligo_42	42	61	20	AAATCTGTGTGGCTGTCACT	AAAUCUGUGUGGCUGUCACU	AGUGACAGCCACACAGAUUU	AGTGACAGCCACACAGATTT	0.57	0.69	0.81	-23.8	75.13	45
oligo_43	43	62	20	AATCTGTGTGGCTGTCACTC	AAUCUGUGUGGCUGUCACUC	GAGUGACAGCCACACAGAUU	GAGTGACAGCCACACAGATT	0.57	0.68	0.79	-24.3	76.11	50
oligo_44	44	63	20	ATCTGTGTGGCTGTCACTCG	AUCUGUGUGGCUGUCACUCG	CGAGUGACAGCCACACAGAU	CGAGTGACAGCCACACAGAT	0.59	0.69	0.84	-25	75.49	55
oligo_45	45	64	20	TCTGTGTGGCTGTCACTCGG	UCUGUGUGGCUGUCACUCGG	CCGAGUGACAGCCACACAGA	CCGAGTGACAGCCACACAGA	0.58	0.66	0.77	-27	78.94	60
oligo_46	46	65	20	CTGTGTGGCTGTCACTCGGC	CUGUGUGGCUGUCACUCGGC	GCCGAGUGACAGCCACACAG	GCCGAGTGACAGCCACACAG	0.63	0.66	0.77	-28.2	81.88	65
oligo_47	47	66	20	TGTGTGGCTGTCACTCGGCT	UGUGUGGCUGUCACUCGGCU	AGCCGAGUGACAGCCACACA	AGCCGAGTGACAGCCACACA	0.54	0.55	0.7	-28.2	81.88	60
oligo_48	48	67	20	GTGTGGCTGTCACTCGGCTG	GUGUGGCUGUCACUCGGCUG	CAGCCGAGUGACAGCCACAC	CAGCCGAGTGACAGCCACAC	0.55	0.59	0.72	-28.2	81.88	65
oligo_49	49	68	20	TGTGGCTGTCACTCGGCTGC	UGUGGCUGUCACUCGGCUGC	GCAGCCGAGUGACAGCCACA	GCAGCCGAGTGACAGCCACA	0.53	0.47	0.62	-29.8	85.58	65
oligo_50	50	69	20	GTGGCTGTCACTCGGCTGCA	GUGGCUGUCACUCGGCUGCA	UGCAGCCGAGUGACAGCCAC	TGCAGCCGAGTGACAGCCAC	0.51	0.5	0.62	-29.1	84.39	65
oligo_51	51	70	20	TGGCTGTCACTCGGCTGCAT	UGGCUGUCACUCGGCUGCAU	AUGCAGCCGAGUGACAGCCA	ATGCAGCCGAGTGACAGCCA	0.39	0.37	0.52	-28.9	83.73	60
oligo_52	52	71	20	GGCTGTCACTCGGCTGCATG	GGCUGUCACUCGGCUGCAUG	CAUGCAGCCGAGUGACAGCC	CATGCAGCCGAGTGACAGCC	0.37	0.35	0.46	-28.9	83.73	65
oligo_53	53	72	20	GCTGTCACTCGGCTGCATGC	GCUGUCACUCGGCUGCAUGC	GCAUGCAGCCGAGUGACAGC	GCATGCAGCCGAGTGACAGC	0.38	0.2	0.32	-28.7	84.75	65
oligo_54	54	73	20	CTGTCACTCGGCTGCATGCT	CUGUCACUCGGCUGCAUGCU	AGCAUGCAGCCGAGUGACAG	AGCATGCAGCCGAGTGACAG	0.44	0.31	0.41	-26.9	80.68	60
oligo_55	55	74	20	TGTCACTCGGCTGCATGCTT	UGUCACUCGGCUGCAUGCUU	AAGCAUGCAGCCGAGUGACA	AAGCATGCAGCCGAGTGACA	0.3	0.21	0.27	-26.2	77.8	55
oligo_56	56	75	20	GTCACTCGGCTGCATGCTTA	GUCACUCGGCUGCAUGCUUA	UAAGCAUGCAGCCGAGUGAC	TAAGCATGCAGCCGAGTGAC	0.23	0.11	0.12	-25.2	76.21	55
oligo_57	57	76	20	TCACTCGGCTGCATGCTTAG	UCACUCGGCUGCAUGCUUAG	CUAAGCAUGCAGCCGAGUGA	CTAAGCATGCAGCCGAGTGA	0.2	-0.04	-0.07	-25.9	77.51	55
oligo_58	58	77	20	CACTCGGCTGCATGCTTAGT	CACUCGGCUGCAUGCUUAGU	ACUAAGCAUGCAGCCGAGUG	ACTAAGCATGCAGCCGAGTG	0.28	0.18	0.11	-25.5	76.8	55
oligo_59	59	78	20	ACTCGGCTGCATGCTTAGTG	ACUCGGCUGCAUGCUUAGUG	CACUAAGCAUGCAGCCGAGU	CACTAAGCATGCAGCCGAGT	0.28	0.22	0.17	-26.2	78.02	55
oligo_60	60	79	20	CTCGGCTGCATGCTTAGTGC	CUCGGCUGCAUGCUUAGUGC	GCACUAAGCAUGCAGCCGAG	GCACTAAGCATGCAGCCGAG	0.34	0.27	0.17	-26.8	78.86	60
oligo_61	61	80	20	TCGGCTGCATGCTTAGTGCA	UCGGCUGCAUGCUUAGUGCA	UGCACUAAGCAUGCAGCCGA	TGCACTAAGCATGCAGCCGA	0.28	0.26	0.17	-26.8	78.36	55
oligo_62	62	81	20	CGGCTGCATGCTTAGTGCAC	CGGCUGCAUGCUUAGUGCAC	GUGCACUAAGCAUGCAGCCG	GTGCACTAAGCATGCAGCCG	0.26	0.22	0.13	-27.4	80.46	60
oligo_63	63	82	20	GGCTGCATGCTTAGTGCACT	GGCUGCAUGCUUAGUGCACU	AGUGCACUAAGCAUGCAGCC	AGTGCACTAAGCATGCAGCC	0.3	0.2	0.16	-26.6	81.3	55
oligo_64	64	83	20	GCTGCATGCTTAGTGCACTC	GCUGCAUGCUUAGUGCACUC	GAGUGCACUAAGCAUGCAGC	GAGTGCACTAAGCATGCAGC	0.27	0.18	0.15	-25.2	79.07	55
oligo_65	65	84	20	CTGCATGCTTAGTGCACTCA	CUGCAUGCUUAGUGCACUCA	UGAGUGCACUAAGCAUGCAG	TGAGTGCACTAAGCATGCAG	0.23	0.08	0.07	-23.4	74.36	50
oligo_66	66	85	20	TGCATGCTTAGTGCACTCAC	UGCAUGCUUAGUGCACUCAC	GUGAGUGCACUAAGCAUGCA	GTGAGTGCACTAAGCATGCA	0.32	0.22	0.22	-24.6	77.6	50
oligo_67	67	86	20	GCATGCTTAGTGCACTCACG	GCAUGCUUAGUGCACUCACG	CGUGAGUGCACUAAGCAUGC	CGTGAGTGCACTAAGCATGC	0.32	0.2	0.22	-24.7	76.21	55
oligo_68	68	87	20	CATGCTTAGTGCACTCACGC	CAUGCUUAGUGCACUCACGC	GCGUGAGUGCACUAAGCAUG	GCGTGAGTGCACTAAGCATG	0.37	0.22	0.28	-24.7	76.21	55
oligo_69	69	88	20	ATGCTTAGTGCACTCACGCA	AUGCUUAGUGCACUCACGCA	UGCGUGAGUGCACUAAGCAU	TGCGTGAGTGCACTAAGCAT	0.34	0.23	0.28	-24.7	76.21	50
oligo_70	70	89	20	TGCTTAGTGCACTCACGCAG	UGCUUAGUGCACUCACGCAG	CUGCGUGAGUGCACUAAGCA	CTGCGTGAGTGCACTAAGCA	0.33	0.26	0.3	-25.6	78.2	55
oligo_71	71	90	20	GCTTAGTGCACTCACGCAGT	GCUUAGUGCACUCACGCAGU	ACUGCGUGAGUGCACUAAGC	ACTGCGTGAGTGCACTAAGC	0.37	0.31	0.34	-25.1	77.75	55
oligo_72	72	91	20	CTTAGTGCACTCACGCAGTA	CUUAGUGCACUCACGCAGUA	UACUGCGUGAGUGCACUAAG	TACTGCGTGAGTGCACTAAG	0.39	0.38	0.41	-23	72.78	50
oligo_73	73	92	20	TTAGTGCACTCACGCAGTAT	UUAGUGCACUCACGCAGUAU	AUACUGCGUGAGUGCACUAA	ATACTGCGTGAGTGCACTAA	0.37	0.38	0.43	-23	72.46	45
oligo_74	74	93	20	TAGTGCACTCACGCAGTATA	UAGUGCACUCACGCAGUAUA	UAUACUGCGUGAGUGCACUA	TATACTGCGTGAGTGCACTA	0.41	0.5	0.53	-23.4	74.33	45
oligo_75	75	94	20	AGTGCACTCACGCAGTATAA	AGUGCACUCACGCAGUAUAA	UUAUACUGCGUGAGUGCACU	TTATACTGCGTGAGTGCACT	0.37	0.41	0.42	-23.8	75.31	45
oligo_76	76	95	20	GTGCACTCACGCAGTATAAT	GUGCACUCACGCAGUAUAAU	AUUAUACUGCGUGAGUGCAC	ATTATACTGCGTGAGTGCAC	0.33	0.32	0.34	-22.9	73.27	45
oligo_77	77	96	20	TGCACTCACGCAGTATAATT	UGCACUCACGCAGUAUAAUU	AAUUAUACUGCGUGAGUGCA	AATTATACTGCGTGAGTGCA	0.36	0.44	0.43	-22	70.27	40
oligo_78	78	97	20	GCACTCACGCAGTATAATTA	GCACUCACGCAGUAUAAUUA	UAAUUAUACUGCGUGAGUGC	TAATTATACTGCGTGAGTGC	0.28	0.3	0.26	-21	68.55	40
oligo_79	79	98	20	CACTCACGCAGTATAATTAA	CACUCACGCAGUAUAAUUAA	UUAAUUAUACUGCGUGAGUG	TTAATTATACTGCGTGAGTG	0.28	0.28	0.23	-19.3	64.68	35
oligo_80	80	99	20	ACTCACGCAGTATAATTAAT	ACUCACGCAGUAUAAUUAAU	AUUAAUUAUACUGCGUGAGU	ATTAATTATACTGCGTGAGT	0.21	0.15	0.09	-19.3	64.77	30

## Sheet: siRNA design
name	start	end	length	parent_dna_oligo	parent_sense_oligo	parent_antisense_oligo	guide_strand_seq	passenger_strand_seq	SVMpred	AAAAA	CCCCC	GGGGG	UUUUU	GC_content	Tm	ddG_18_1
oligo_1	1	20	20	ACTTTCGATCTCTTGTAGAT	ACUUUCGAUCUCUUGUAGAU	AUCUACAAGAGAUCGAAAGU
oligo_2	2	21	20	CTTTCGATCTCTTGTAGATC	CUUUCGAUCUCUUGUAGAUC	GAUCUACAAGAGAUCGAAAG
oligo_3	3	22	20	TTTCGATCTCTTGTAGATCT	UUUCGAUCUCUUGUAGAUCU	AGAUCUACAAGAGAUCGAAA	AGAUCUACAAGAGAUCGAAgu	UUUCGAUCUCUUGUAGAUCUca	0.67	0	0	0	0	36.84	84.03	1.15
oligo_4	4	23	20	TTCGATCTCTTGTAGATCTG	UUCGAUCUCUUGUAGAUCUG	CAGAUCUACAAGAGAUCGAA	CAGAUCUACAAGAGAUCGAag	UUCGAUCUCUUGUAGAUCUGaa	0.71	0	0	0	0	42.11	85.51	-0.24
oligo_5	5	24	20	TCGATCTCTTGTAGATCTGT	UCGAUCUCUUGUAGAUCUGU	ACAGAUCUACAAGAGAUCGA	ACAGAUCUACAAGAGAUCGaa	UCGAUCUCUUGUAGAUCUGUag	0.79	0	0	0	0	42.11	85.58	-0.12
oligo_6	6	25	20	CGATCTCTTGTAGATCTGTT	CGAUCUCUUGUAGAUCUGUU	AACAGAUCUACAAGAGAUCG	AACAGAUCUACAAGAGAUCaa	CGAUCUCUUGUAGAUCUGUUga	0.82	0	0	0	0	36.84	83.49	-1.42
oligo_7	7	26	20	GATCTCTTGTAGATCTGTTC	GAUCUCUUGUAGAUCUGUUC	GAACAGAUCUACAAGAGAUC	GAACAGAUCUACAAGAGAUga	GAUCUCUUGUAGAUCUGUUCag	0.67	0	0	0	0	36.84	83.49	1.25
oligo_8	8	27	20	ATCTCTTGTAGATCTGTTCT	AUCUCUUGUAGAUCUGUUCU	AGAACAGAUCUACAAGAGAU	AGAACAGAUCUACAAGAGAcg	AUCUCUUGUAGAUCUGUUCUga	0.7	0	0	0	0	36.84	85.47	-0.27
oligo_9	9	28	20	TCTCTTGTAGATCTGTTCTC	UCUCUUGUAGAUCUGUUCUC	GAGAACAGAUCUACAAGAGA	GAGAACAGAUCUACAAGAGuc	UCUCUUGUAGAUCUGUUCUCau	0.68	0	0	0	0	42.11	85.3	0.27
oligo_10	10	29	20	CTCTTGTAGATCTGTTCTCT	CUCUUGUAGAUCUGUUCUCU	AGAGAACAGAUCUACAAGAG	AGAGAACAGAUCUACAAGAau	CUCUUGUAGAUCUGUUCUCUuu	0.73	0	0	0	0	36.84	85.47	-0.27
oligo_11	11	30	20	TCTTGTAGATCTGTTCTCTA	UCUUGUAGAUCUGUUCUCUA	UAGAGAACAGAUCUACAAGA	UAGAGAACAGAUCUACAAGga	UCUUGUAGAUCUGUUCUCUAuu	0.92	0	0	0	0	36.84	84.48	-0.75
oligo_12	12	31	20	CTTGTAGATCTGTTCTCTAA	CUUGUAGAUCUGUUCUCUAA	UUAGAGAACAGAUCUACAAG	UUAGAGAACAGAUCUACAAag	CUUGUAGAUCUGUUCUCUAAug	0.9	0	0	0	0	31.58	82.95	0
oligo_13	13	32	20	TTGTAGATCTGTTCTCTAAA	UUGUAGAUCUGUUCUCUAAA	UUUAGAGAACAGAUCUACAA	UUUAGAGAACAGAUCUACAga	UUGUAGAUCUGUUCUCUAAAgc	0.87	0	0	0	0	31.58	82.95	-1.18
oligo_14	14	33	20	TGTAGATCTGTTCTCTAAAC	UGUAGAUCUGUUCUCUAAAC	GUUUAGAGAACAGAUCUACA	GUUUAGAGAACAGAUCUACag	UGUAGAUCUGUUCUCUAAACcu	0.77	0	0	0	0	36.84	82.94	0
oligo_15	15	34	20	GTAGATCTGTTCTCTAAACG	GUAGAUCUGUUCUCUAAACG	CGUUUAGAGAACAGAUCUAC	CGUUUAGAGAACAGAUCUAaa	GUAGAUCUGUUCUCUAAACGuu	0.59	0	0	0	0	36.84	83.47	1.03
oligo_16	16	35	20	TAGATCTGTTCTCTAAACGA	UAGAUCUGUUCUCUAAACGA	UCGUUUAGAGAACAGAUCUA	UCGUUUAGAGAACAGAUCUca	UAGAUCUGUUCUCUAAACGAug	0.82	0	0	0	0	36.84	84.48	0.27
oligo_17	17	36	20	AGATCTGTTCTCTAAACGAA	AGAUCUGUUCUCUAAACGAA	UUCGUUUAGAGAACAGAUCU	UUCGUUUAGAGAACAGAUCac	AGAUCUGUUCUCUAAACGAAga	0.9	0	0	0	0	36.84	82.85	-1.42
oligo_18	18	37	20	GATCTGTTCTCTAAACGAAC	GAUCUGUUCUCUAAACGAAC	GUUCGUUUAGAGAACAGAUC	GUUCGUUUAGAGAACAGAUua	GAUCUGUUCUCUAAACGAACaa	0.65	0	0	0	0	36.84	82.91	1.14
oligo_19	19	38	20	ATCTGTTCTCTAAACGAACT	AUCUGUUCUCUAAACGAACU	AGUUCGUUUAGAGAACAGAU	AGUUCGUUUAGAGAACAGAcu	AUCUGUUCUCUAAACGAACUaa	0.71	0	0	0	0	36.84	84.96	-0.27
oligo_20	20	39	20	TCTGTTCTCTAAACGAACTT	UCUGUUCUCUAAACGAACUU	AAGUUCGUUUAGAGAACAGA	AAGUUCGUUUAGAGAACAGuc	UCUGUUCUCUAAACGAACUUau	0.78	0	0	0	0	36.84	83.21	-1.15
oligo_21	21	40	20	CTGTTCTCTAAACGAACTTT	CUGUUCUCUAAACGAACUUU	AAAGUUCGUUUAGAGAACAG	AAAGUUCGUUUAGAGAACAau	CUGUUCUCUAAACGAACUUUuu	0.82	0	0	0	0	31.58	81.56	-1.18
oligo_22	22	41	20	TGTTCTCTAAACGAACTTTA	UGUUCUCUAAACGAACUUUA	UAAAGUUCGUUUAGAGAACA	UAAAGUUCGUUUAGAGAACga	UGUUCUCUAAACGAACUUUAuu	0.87	0	0	0	0	31.58	80.51	-0.91
oligo_23	23	42	20	GTTCTCTAAACGAACTTTAA	GUUCUCUAAACGAACUUUAA	UUAAAGUUCGUUUAGAGAAC	UUAAAGUUCGUUUAGAGAAag	GUUCUCUAAACGAACUUUAAuu	0.83	0	0	0	0	26.32	78.52	0
oligo_24	24	43	20	TTCTCTAAACGAACTTTAAA	UUCUCUAAACGAACUUUAAA	UUUAAAGUUCGUUUAGAGAA	UUUAAAGUUCGUUUAGAGAca	UUCUCUAAACGAACUUUAAAua	0.81	0	0	0	0	26.32	78.52	-1.42
oligo_25	25	44	20	TCTCTAAACGAACTTTAAAA	UCUCUAAACGAACUUUAAAA	UUUUAAAGUUCGUUUAGAGA	UUUUAAAGUUCGUUUAGAGac	UCUCUAAACGAACUUUAAAAag	0.78	0	0	0	0	26.32	76.58	-1.15
oligo_26	26	45	20	CTCTAAACGAACTTTAAAAT	CUCUAAACGAACUUUAAAAU	AUUUUAAAGUUCGUUUAGAG	AUUUUAAAGUUCGUUUAGAaa	CUCUAAACGAACUUUAAAAUga	0.71	0	0	0	0	21.05	74.21	-1.25
oligo_27	27	46	20	TCTAAACGAACTTTAAAATC	UCUAAACGAACUUUAAAAUC	GAUUUUAAAGUUCGUUUAGA	GAUUUUAAAGUUCGUUUAGga	UCUAAACGAACUUUAAAAUCac	0.61	0	0	0	0	26.32	74.53	0.27
oligo_28	28	47	20	CTAAACGAACTTTAAAATCT	CUAAACGAACUUUAAAAUCU	AGAUUUUAAAGUUCGUUUAG	AGAUUUUAAAGUUCGUUUAag	CUAAACGAACUUUAAAAUCUca	0.63	0	0	0	0	21.05	74.21	0.75
oligo_29	29	48	20	TAAACGAACTTTAAAATCTG	UAAACGAACUUUAAAAUCUG	CAGAUUUUAAAGUUCGUUUA	CAGAUUUUAAAGUUCGUUUga	UAAACGAACUUUAAAAUCUGac	0.65	0	0	0	0	26.32	75.57	1.18
oligo_30	30	49	20	AAACGAACTTTAAAATCTGT	AAACGAACUUUAAAAUCUGU	ACAGAUUUUAAAGUUCGUUU	ACAGAUUUUAAAGUUCGUUag	AAACGAACUUUAAAAUCUGUca	0.71	0	0	0	0	26.32	77.51	1.31
oligo_31	31	50	20	AACGAACTTTAAAATCTGTG	AACGAACUUUAAAAUCUGUG	CACAGAUUUUAAAGUUCGUU	CACAGAUUUUAAAGUUCGUua	AACGAACUUUAAAAUCUGUGac	0.62	0	0	0	0	31.58	79.44	-0.13
oligo_32	32	51	20	ACGAACTTTAAAATCTGTGT	ACGAACUUUAAAAUCUGUGU	ACACAGAUUUUAAAGUUCGU	ACACAGAUUUUAAAGUUCGuu	ACGAACUUUAAAAUCUGUGUcc	0.8	0	0	0	0	31.58	79.44	-0.12
oligo_33	33	52	20	CGAACTTTAAAATCTGTGTG	CGAACUUUAAAAUCUGUGUG	CACACAGAUUUUAAAGUUCG	CACACAGAUUUUAAAGUUCuu	CGAACUUUAAAAUCUGUGUGcg	0.67	0	0	0	0	31.58	78.91	-0.24
oligo_34	34	53	20	GAACTTTAAAATCTGTGTGG	GAACUUUAAAAUCUGUGUGG	CCACACAGAUUUUAAAGUUC	CCACACAGAUUUUAAAGUUgu	GAACUUUAAAAUCUGUGUGGga	0.52	0	0	0	0	31.58	80.76	2.33
oligo_35	35	54	20	AACTTTAAAATCTGTGTGGC	AACUUUAAAAUCUGUGUGGC	GCCACACAGAUUUUAAAGUU	GCCACACAGAUUUUAAAGUcg	AACUUUAAAAUCUGUGUGGCac	0.48	0	0	0	0	36.84	84.37	1.18
oligo_36	36	55	20	ACTTTAAAATCTGTGTGGCT	ACUUUAAAAUCUGUGUGGCU	AGCCACACAGAUUUUAAAGU	AGCCACACAGAUUUUAAAGuc	ACUUUAAAAUCUGUGUGGCUca	0.61	0	0	0	0	36.84	84.24	0
oligo_37	37	56	20	CTTTAAAATCTGTGTGGCTG	CUUUAAAAUCUGUGUGGCUG	CAGCCACACAGAUUUUAAAG	CAGCCACACAGAUUUUAAAuu	CUUUAAAAUCUGUGUGGCUGag	0.49	0	0	0	0	36.84	84.31	1.18
oligo_38	38	57	20	TTTAAAATCTGTGTGGCTGT	UUUAAAAUCUGUGUGGCUGU	ACAGCCACACAGAUUUUAAA	ACAGCCACACAGAUUUUAAgu	UUUAAAAUCUGUGUGGCUGUgu	0.6	0	0	0	0	36.84	86.11	1.31
oligo_39	39	58	20	TTAAAATCTGTGTGGCTGTC	UUAAAAUCUGUGUGGCUGUC	GACAGCCACACAGAUUUUAA	GACAGCCACACAGAUUUUAag	UUAAAAUCUGUGUGGCUGUCug	0.56	0	0	0	0	42.11	87.55	1.02
oligo_40	40	59	20	TAAAATCTGTGTGGCTGTCA	UAAAAUCUGUGUGGCUGUCA	UGACAGCCACACAGAUUUUA	UGACAGCCACACAGAUUUUaa	UAAAAUCUGUGUGGCUGUCAga	0.62	0	0	0	0	42.11	88.58	1.18
oligo_41	41	60	20	AAAATCTGTGTGGCTGTCAC	AAAAUCUGUGUGGCUGUCAC	GUGACAGCCACACAGAUUUU	GUGACAGCCACACAGAUUUaa	AAAAUCUGUGUGGCUGUCACag	0.63	0	0	0	0	47.37	89.94	1.31
oligo_42	42	61	20	AAATCTGTGTGGCTGTCACT	AAAUCUGUGUGGCUGUCACU	AGUGACAGCCACACAGAUUU	AGUGACAGCCACACAGAUUua	AAAUCUGUGUGGCUGUCACUgc	0.72	0	0	0	0	47.37	91.52	1.15
oligo_43	43	62	20	AATCTGTGTGGCTGTCACTC	AAUCUGUGUGGCUGUCACUC	GAGUGACAGCCACACAGAUU	GAGUGACAGCCACACAGAUuu	AAUCUGUGUGGCUGUCACUCcc	0.61	0	0	0	0	52.63	92.61	1.25
oligo_44	44	63	20	ATCTGTGTGGCTGTCACTCG	AUCUGUGUGGCUGUCACUCG	CGAGUGACAGCCACACAGAU	CGAGUGACAGCCACACAGAuu	AUCUGUGUGGCUGUCACUCGcg	0.69	0	0	0	0	57.89	94.95	0.01
oligo_45	45	64	20	TCTGTGTGGCTGTCACTCGG	UCUGUGUGGCUGUCACUCGG	CCGAGUGACAGCCACACAGA	CCGAGUGACAGCCACACAGuu	UCUGUGUGGCUGUCACUCGGga	0.69	0	0	0	0	63.16	96.28	1.18
oligo_46	46	65	20	CTGTGTGGCTGTCACTCGGC	CUGUGUGGCUGUCACUCGGC	GCCGAGUGACAGCCACACAG	GCCGAGUGACAGCCACACAau	CUGUGUGGCUGUCACUCGGCac	0.53	0	0	0	0	63.16	97.99	1.31
oligo_47	47	66	20	TGTGTGGCTGTCACTCGGCT	UGUGUGGCUGUCACUCGGCU	AGCCGAGUGACAGCCACACA	AGCCGAGUGACAGCCACACga	UGUGUGGCUGUCACUCGGCUcg	0.68	0	0	0	0	63.16	97.93	-0.16
oligo_48	48	67	20	GTGTGGCTGTCACTCGGCTG	GUGUGGCUGUCACUCGGCUG	CAGCCGAGUGACAGCCACAC	CAGCCGAGUGACAGCCACAag	GUGUGGCUGUCACUCGGCUGgu	0.64	0	0	0	0	63.16	97.94	0
oligo_49	49	68	20	TGTGGCTGTCACTCGGCTGC	UGUGGCUGUCACUCGGCUGC	GCAGCCGAGUGACAGCCACA	GCAGCCGAGUGACAGCCACca	UGUGGCUGUCACUCGGCUGCua	0.5	0	0	0	0	68.42	98.92	1.18
oligo_50	50	69	20	GTGGCTGTCACTCGGCTGCA	GUGGCUGUCACUCGGCUGCA	UGCAGCCGAGUGACAGCCAC	UGCAGCCGAGUGACAGCCAac	GUGGCUGUCACUCGGCUGCAac	0.58	0	0	0	0	63.16	99.62	0
oligo_51	51	70	20	TGGCTGTCACTCGGCTGCAT	UGGCUGUCACUCGGCUGCAU	AUGCAGCCGAGUGACAGCCA	AUGCAGCCGAGUGACAGCCca	UGGCUGUCACUCGGCUGCAUcg	0.75	0	0	0	0	63.16	97.48	-2.16
oligo_52	52	71	20	GGCTGTCACTCGGCTGCATG	GGCUGUCACUCGGCUGCAUG	CAUGCAGCCGAGUGACAGCC	CAUGCAGCCGAGUGACAGCac	GGCUGUCACUCGGCUGCAUGga	0.64	0	0	0	0	63.16	95.74	-1.31
oligo_53	53	72	20	GCTGTCACTCGGCTGCATGC	GCUGUCACUCGGCUGCAUGC	GCAUGCAGCCGAGUGACAGC	GCAUGCAGCCGAGUGACAGca	GCUGUCACUCGGCUGCAUGCaa	0.58	0	0	0	0	63.16	95.74	1.34
oligo_54	54	73	20	CTGTCACTCGGCTGCATGCT	CUGUCACUCGGCUGCAUGCU	AGCAUGCAGCCGAGUGACAG	AGCAUGCAGCCGAGUGACAcc	CUGUCACUCGGCUGCAUGCUau	0.52	0	0	0	0	57.89	96.31	-0.03
oligo_55	55	74	20	TGTCACTCGGCTGCATGCTT	UGUCACUCGGCUGCAUGCUU	AAGCAUGCAGCCGAGUGACA	AAGCAUGCAGCCGAGUGACgc	UGUCACUCGGCUGCAUGCUUuc	0.72	0	0	0	0	57.89	94.72	-1.31
oligo_56	56	75	20	GTCACTCGGCTGCATGCTTA	GUCACUCGGCUGCAUGCUUA	UAAGCAUGCAGCCGAGUGAC	UAAGCAUGCAGCCGAGUGAag	GUCACUCGGCUGCAUGCUUAca	0.8	0	0	0	0	52.63	94.22	-1.02
oligo_57	57	76	20	TCACTCGGCTGCATGCTTAG	UCACUCGGCUGCAUGCUUAG	CUAAGCAUGCAGCCGAGUGA	CUAAGCAUGCAGCCGAGUGca	UCACUCGGCUGCAUGCUUAGac	0.72	0	0	0	0	57.89	93.76	-0.03
oligo_58	58	77	20	CACTCGGCTGCATGCTTAGT	CACUCGGCUGCAUGCUUAGU	ACUAAGCAUGCAGCCGAGUG	ACUAAGCAUGCAGCCGAGUac	CACUCGGCUGCAUGCUUAGUcg	0.64	0	0	0	0	52.63	94.28	0
oligo_59	59	78	20	ACTCGGCTGCATGCTTAGTG	ACUCGGCUGCAUGCUUAGUG	CACUAAGCAUGCAGCCGAGU	CACUAAGCAUGCAGCCGAGga	ACUCGGCUGCAUGCUUAGUGgu	0.61	0	0	0	0	57.89	93.76	0.03
oligo_60	60	79	20	CTCGGCTGCATGCTTAGTGC	CUCGGCUGCAUGCUUAGUGC	GCACUAAGCAUGCAGCCGAG	GCACUAAGCAUGCAGCCGAug	CUCGGCUGCAUGCUUAGUGCug	0.66	0	0	0	0	57.89	95.51	1.07
oligo_61	61	80	20	TCGGCTGCATGCTTAGTGCA	UCGGCUGCAUGCUUAGUGCA	UGCACUAAGCAUGCAGCCGA	UGCACUAAGCAUGCAGCCGgu	UCGGCUGCAUGCUUAGUGCAga	0.76	0	0	0	0	57.89	95.63	-0.25
oligo_62	62	81	20	CGGCTGCATGCTTAGTGCAC	CGGCUGCAUGCUUAGUGCAC	GUGCACUAAGCAUGCAGCCG	GUGCACUAAGCAUGCAGCCag	CGGCUGCAUGCUUAGUGCACag	0.76	0	0	0	0	57.89	94.85	-1.02
oligo_63	63	82	20	GGCTGCATGCTTAGTGCACT	GGCUGCAUGCUUAGUGCACU	AGUGCACUAAGCAUGCAGCC	AGUGCACUAAGCAUGCAGCga	GGCUGCAUGCUUAGUGCACUgu	0.78	0	0	0	0	52.63	93.51	-1.34
oligo_64	64	83	20	GCTGCATGCTTAGTGCACTC	GCUGCAUGCUUAGUGCACUC	GAGUGCACUAAGCAUGCAGC	GAGUGCACUAAGCAUGCAGcg	GCUGCAUGCUUAGUGCACUCug	0.72	0	0	0	0	52.63	91.71	0.27
oligo_65	65	84	20	CTGCATGCTTAGTGCACTCA	CUGCAUGCUUAGUGCACUCA	UGAGUGCACUAAGCAUGCAG	UGAGUGCACUAAGCAUGCAcc	CUGCAUGCUUAGUGCACUCAgc	0.68	0	0	0	0	47.37	92.21	0
oligo_66	66	85	20	TGCATGCTTAGTGCACTCAC	UGCAUGCUUAGUGCACUCAC	GUGAGUGCACUAAGCAUGCA	GUGAGUGCACUAAGCAUGCgc	UGCAUGCUUAGUGCACUCACcg	0.73	0	0	0	0	52.63	91.79	-1.18
oligo_67	67	86	20	GCATGCTTAGTGCACTCACG	GCAUGCUUAGUGCACUCACG	CGUGAGUGCACUAAGCAUGC	CGUGAGUGCACUAAGCAUGag	GCAUGCUUAGUGCACUCACGgu	0.81	0	0	0	0	52.63	90.81	0.25
oligo_68	68	87	20	CATGCTTAGTGCACTCACGC	CAUGCUUAGUGCACUCACGC	GCGUGAGUGCACUAAGCAUG	GCGUGAGUGCACUAAGCAUca	CAUGCUUAGUGCACUCACGCuc	0.55	0	0	0	0	52.63	92.53	2.32
oligo_69	69	88	20	ATGCTTAGTGCACTCACGCA	AUGCUUAGUGCACUCACGCA	UGCGUGAGUGCACUAAGCAU	UGCGUGAGUGCACUAAGCAgc	AUGCUUAGUGCACUCACGCAca	0.73	0	0	0	0	52.63	94.68	0
oligo_70	70	89	20	TGCTTAGTGCACTCACGCAG	UGCUUAGUGCACUCACGCAG	CUGCGUGAGUGCACUAAGCA	CUGCGUGAGUGCACUAAGCug	UGCUUAGUGCACUCACGCAGau	0.8	0	0	0	0	57.89	94.09	-1.34
oligo_71	71	90	20	GCTTAGTGCACTCACGCAGT	GCUUAGUGCACUCACGCAGU	ACUGCGUGAGUGCACUAAGC	ACUGCGUGAGUGCACUAAGau	GCUUAGUGCACUCACGCAGUua	0.72	0	0	0	0	52.63	92.87	0.16
oligo_72	72	91	20	CTTAGTGCACTCACGCAGTA	CUUAGUGCACUCACGCAGUA	UACUGCGUGAGUGCACUAAG	UACUGCGUGAGUGCACUAAca	CUUAGUGCACUCACGCAGUAau	0.67	0	0	0	0	47.37	92.37	0.4
oligo_73	73	92	20	TTAGTGCACTCACGCAGTAT	UUAGUGCACUCACGCAGUAU	AUACUGCGUGAGUGCACUAA	AUACUGCGUGAGUGCACUAgc	UUAGUGCACUCACGCAGUAUuu	0.67	0	0	0	0	47.37	91.87	-0.23
oligo_74	74	93	20	TAGTGCACTCACGCAGTATA	UAGUGCACUCACGCAGUAUA	UAUACUGCGUGAGUGCACUA	UAUACUGCGUGAGUGCACUag	UAGUGCACUCACGCAGUAUAua	0.85	0	0	0	0	47.37	91.87	-0.75
oligo_75	75	94	20	AGTGCACTCACGCAGTATAA	AGUGCACUCACGCAGUAUAA	UUAUACUGCGUGAGUGCACU	UUAUACUGCGUGAGUGCACaa	AGUGCACUCACGCAGUAUAAaa	0.86	0	0	0	0	47.37	90.27	-1.31
oligo_76	76	95	20	GTGCACTCACGCAGTATAAT	GUGCACUCACGCAGUAUAAU	AUUAUACUGCGUGAGUGCAC	AUUAUACUGCGUGAGUGCAua	GUGCACUCACGCAGUAUAAUau	0.74	0	0	0	0	42.11	88.45	-1.01
oligo_77	77	96	20	TGCACTCACGCAGTATAATT	UGCACUCACGCAGUAUAAUU	AAUUAUACUGCGUGAGUGCA	AAUUAUACUGCGUGAGUGCcu	UGCACUCACGCAGUAUAAUUuu	0.84	0	0	0	0	42.11	86.77	-2.49
oligo_78	78	97	20	GCACTCACGCAGTATAATTA	GCACUCACGCAGUAUAAUUA	UAAUUAUACUGCGUGAGUGC	UAAUUAUACUGCGUGAGUGac	GCACUCACGCAGUAUAAUUAua	0.86	0	0	0	0	36.84	84.1	-0.78
oligo_79	79	98	20	CACTCACGCAGTATAATTAA	CACUCACGCAGUAUAAUUAA	UUAAUUAUACUGCGUGAGUG	UUAAUUAUACUGCGUGAGUca	CACUCACGCAGUAUAAUUAAau	0.86	0	0	0	0	31.58	82.45	-1.31
oligo_80	80	99	20	ACTCACGCAGTATAATTAAT	ACUCACGCAGUAUAAUUAAU	AUUAAUUAUACUGCGUGAGU
