# Supplementary material for: QStrain: an interactive platform for viral genome analysis and nucleic acid therapeutic design
Source: BMC Bioinformatics. 2026 Apr 10;27:105. doi: 10.1186/s12859-026-06424-0 (PMC13185203; doi:10.1186/s12859-026-06424-0)
Supplement: Supplementary file 4 — Additional file4 [file 12859_2026_6424_MOESM4_ESM.xlsx]

## Sheet: Column description
Column	Description
Query	name of oligo (oligo_[start position])
Subject	transcript id from Blast result
% identity	%identity between query and subject
Align length	length of aligned sequence
Mismatch	number of mismatch
Gap open	number of gap
Query start	start position of query
Query end	end position of query
Subject start	start position of subject
Subject end	end position of subject
E-value	E-value
Bit score	bit-score
Query sequence	antisense strand of query sequence
Match_string	aligned information; blank: not-aligned, |: aligned
Subject sequence	subject sequence
example) 100bp sequence
ACTTTCGATCTCTTGTAGATCTGTTCTCTAAACGAACTTTAAAATCTGTGTGGCTGTCACTCGGCTGCATGCTTAGTGCACTCACGCAGTATAATTAATA

## Sheet: Blast search
Query	Subject	%identity	Align length	Mismatch	Gap open	Query start	Query end	Subject start	Subject end	E-value	Bit score	Query sequence	Match_string	Subject sequence
oligo_5	ENST00000493341.1	90	20	2	0	5	24	1498	1517	95.78	24.28	ACAGATCTACAAGAGATCGA	||||||| ||||| ||||||	ACAGATCCACAAGTGATCGA
oligo_5	ENST00000423463.6	90	20	2	0	5	24	2199	2218	95.78	24.28	ACAGATCTACAAGAGATCGA	||||||| ||||| ||||||	ACAGATCCACAAGTGATCGA
oligo_5	ENST00000643348.1	90	20	2	0	5	24	5078	5097	95.78	24.28	ACAGATCTACAAGAGATCGA	||||||| ||||| ||||||	ACAGATCCACAAGTGATCGA
oligo_5	ENST00000645632.1	90	20	2	0	5	24	5078	5097	95.78	24.28	ACAGATCTACAAGAGATCGA	||||||| ||||| ||||||	ACAGATCCACAAGTGATCGA
oligo_5	ENST00000360280.8	90	20	2	0	5	24	5080	5099	95.78	24.28	ACAGATCTACAAGAGATCGA	||||||| ||||| ||||||	ACAGATCCACAAGTGATCGA
oligo_5	ENST00000376636.7	90	20	2	0	5	24	5052	5071	95.78	24.28	ACAGATCTACAAGAGATCGA	||||||| ||||| ||||||	ACAGATCCACAAGTGATCGA
oligo_6	ENST00000580904.1	90	20	2	0	6	25	517	498	95.78	24.28	AACAGATCTACAAGAGATCG	|||||||| | |||||||||	AACAGATCAAGAAGAGATCG
oligo_6	ENST00000261712.8	90	20	2	0	6	25	301	282	95.78	24.28	AACAGATCTACAAGAGATCG	|||||||| | |||||||||	AACAGATCAAGAAGAGATCG
oligo_6	ENST00000579451.1	90	20	2	0	6	25	306	287	95.78	24.28	AACAGATCTACAAGAGATCG	|||||||| | |||||||||	AACAGATCAAGAAGAGATCG
oligo_6	ENST00000578397.5	90	20	2	0	6	25	307	288	95.78	24.28	AACAGATCTACAAGAGATCG	|||||||| | |||||||||	AACAGATCAAGAAGAGATCG
oligo_6	ENST00000457654.6	90	20	2	0	6	25	337	318	95.78	24.28	AACAGATCTACAAGAGATCG	|||||||| | |||||||||	AACAGATCAAGAAGAGATCG
oligo_6	ENST00000649012.1	90	20	2	0	6	25	350	331	95.78	24.28	AACAGATCTACAAGAGATCG	|||||||| | |||||||||	AACAGATCAAGAAGAGATCG
oligo_6	ENST00000578213.5	90	20	2	0	6	25	336	317	95.78	24.28	AACAGATCTACAAGAGATCG	|||||||| | |||||||||	AACAGATCAAGAAGAGATCG
oligo_10	ENST00000698323.1	90	20	2	0	10	29	645	626	95.78	24.28	AGAGAACAGATCTACAAGAG	|||||| || ||||||||||	AGAGAACAGTGCTACAAGAG
oligo_10	ENST00000511691.1	90	20	2	0	10	29	270	251	95.78	24.28	AGAGAACAGATCTACAAGAG	|||||| || ||||||||||	AGAGAACAGTGCTACAAGAG
oligo_10	ENST00000698322.1	90	20	2	0	10	29	494	475	95.78	24.28	AGAGAACAGATCTACAAGAG	|||||| || ||||||||||	AGAGAACAGTGCTACAAGAG
oligo_10	ENST00000698321.1	90	20	2	0	10	29	504	485	95.78	24.28	AGAGAACAGATCTACAAGAG	|||||| || ||||||||||	AGAGAACAGTGCTACAAGAG
oligo_10	ENST00000505548.5	90	20	2	0	10	29	681	662	95.78	24.28	AGAGAACAGATCTACAAGAG	|||||| || ||||||||||	AGAGAACAGTGCTACAAGAG
oligo_10	ENST00000398734.8	90	20	2	0	10	29	392	373	95.78	24.28	AGAGAACAGATCTACAAGAG	|||||| || ||||||||||	AGAGAACAGTGCTACAAGAG
oligo_10	ENST00000398733.8	90	20	2	0	10	29	779	760	95.78	24.28	AGAGAACAGATCTACAAGAG	|||||| || ||||||||||	AGAGAACAGTGCTACAAGAG
oligo_10	ENST00000505007.5	90	20	2	0	10	29	1115	1096	95.78	24.28	AGAGAACAGATCTACAAGAG	|||||| || ||||||||||	AGAGAACAGTGCTACAAGAG
oligo_10	ENST00000511725.5	90	20	2	0	10	29	484	465	95.78	24.28	AGAGAACAGATCTACAAGAG	|||||| || ||||||||||	AGAGAACAGTGCTACAAGAG
oligo_12	ENST00000324866.11	90	20	2	0	12	31	1146	1127	95.78	24.28	TTAGAGAACAGATCTACAAG	||| |||||| |||||||||	TTAGGGAACACATCTACAAG
oligo_12	ENST00000289488.8	90	20	2	0	12	31	873	854	95.78	24.28	TTAGAGAACAGATCTACAAG	||| |||||| |||||||||	TTAGGGAACACATCTACAAG
oligo_12	ENST00000536917.2	90	20	2	0	12	31	1126	1107	95.78	24.28	TTAGAGAACAGATCTACAAG	||| |||||| |||||||||	TTAGGGAACACATCTACAAG
oligo_12	ENST00000423494.6	90	20	2	0	12	31	774	755	95.78	24.28	TTAGAGAACAGATCTACAAG	||| |||||| |||||||||	TTAGGGAACACATCTACAAG
oligo_12	ENST00000642510.1	90	20	2	0	12	31	836	817	95.78	24.28	TTAGAGAACAGATCTACAAG	||| |||||| |||||||||	TTAGGGAACACATCTACAAG
oligo_12	ENST00000642648.1	90	20	2	0	12	31	1263	1244	95.78	24.28	TTAGAGAACAGATCTACAAG	||| |||||| |||||||||	TTAGGGAACACATCTACAAG
oligo_12	ENST00000538413.6	90	20	2	0	12	31	1302	1283	95.78	24.28	TTAGAGAACAGATCTACAAG	||| |||||| |||||||||	TTAGGGAACACATCTACAAG
oligo_25	ENST00000336112.9	90	20	2	0	25	44	6882	6901	95.78	24.28	TTTTAAGTTCGTTTAGAGAG	|||||| ||||||||||||	TTTTAAGCTCGTTTAGAGAG
oligo_25	ENST00000435504.9	90	20	2	0	25	44	6906	6925	95.78	24.28	TTTTAAGTTCGTTTAGAGAG	|||||| ||||||||||||	TTTTAAGCTCGTTTAGAGAG
oligo_25	ENST00000480912.5	90	20	2	0	25	44	277	258	95.78	24.28	TTTTAAGTTCGTTTAGAGAG	|||||| ||||||||||||	TTTTAAGCTCGTTTAGAGAG
oligo_25	ENST00000469681.5	90	20	2	0	25	44	792	773	95.78	24.28	TTTTAAGTTCGTTTAGAGAG	|||||| ||||||||||||	TTTTAAGCTCGTTTAGAGAG
oligo_25	ENST00000467139.5	90	20	2	0	25	44	277	258	95.78	24.28	TTTTAAGTTCGTTTAGAGAG	|||||| ||||||||||||	TTTTAAGCTCGTTTAGAGAG
oligo_25	ENST00000497361.5	90	20	2	0	25	44	277	258	95.78	24.28	TTTTAAGTTCGTTTAGAGAG	|||||| ||||||||||||	TTTTAAGCTCGTTTAGAGAG
oligo_25	ENST00000497104.5	90	20	2	0	25	44	277	258	95.78	24.28	TTTTAAGTTCGTTTAGAGAG	|||||| ||||||||||||	TTTTAAGCTCGTTTAGAGAG
oligo_25	ENST00000498185.5	90	20	2	0	25	44	277	258	95.78	24.28	TTTTAAGTTCGTTTAGAGAG	|||||| ||||||||||||	TTTTAAGCTCGTTTAGAGAG
oligo_26	ENST00000336112.9	90	20	2	0	26	45	6881	6900	95.78	24.28	ATTTTAAAGTTCGTTTAGAG	|||||| ||||||||||||	ATTTTTAAGTTCGTTTAGAG
oligo_26	ENST00000435504.9	90	20	2	0	26	45	6905	6924	95.78	24.28	ATTTTAAAGTTCGTTTAGAG	|||||| ||||||||||||	ATTTTTAAGTTCGTTTAGAG
oligo_27	ENST00000336112.9	90	20	2	0	27	46	6880	6899	95.78	24.28	GATTTTAAAGTTCGTTTAGA	|||||| ||||||||||||	GATTTTTAAGTTCGTTTAGA
oligo_27	ENST00000435504.9	90	20	2	0	27	46	6904	6923	95.78	24.28	GATTTTAAAGTTCGTTTAGA	|||||| ||||||||||||	GATTTTTAAGTTCGTTTAGA
oligo_27	ENST00000674534.1	90	20	2	0	27	46	2571	2552	95.78	24.28	GATTTTAAAGTTCGTTTAGA	|||||| ||||||||||	GATTTTAAAATTCGTTTAGA
oligo_28	ENST00000497735.1	95	20	1	0	28	47	1850	1831	0.39	32.21	AGATTTTAAAGTTCGTTTAG	|||||| |||||||||||||	AGATTTTACAGTTCGTTTAG
oligo_37	ENST00000674725.1	95	20	1	0	37	56	8956	8975	0.39	32.21	CAGCCACACAGATTTTAAAG	|||||| |||||||||||||	CAGCCACGCAGATTTTAAAG
oligo_37	ENST00000371103.8	95	20	1	0	37	56	8987	9006	0.39	32.21	CAGCCACACAGATTTTAAAG	|||||| |||||||||||||	CAGCCACGCAGATTTTAAAG
oligo_41	ENST00000713955.1	90	20	2	0	41	60	4659	4678	95.78	24.28	GTGACAGCCACAGATTTTTA	||||||| ||||||||||||	GTGACAGGCACAGATTTTTA
oligo_41	ENST00000367674.7	90	20	2	0	41	60	4927	4946	95.78	24.28	GTGACAGCCACAGATTTTTA	||||||| ||||||||||||	GTGACAGGCACAGATTTTTA
oligo_41	ENST00000713954.1	90	20	2	0	41	60	4231	4250	95.78	24.28	GTGACAGCCACAGATTTTTA	||||||| ||||||||||||	GTGACAGGCACAGATTTTTA
oligo_46	ENST00000615531.4	90	20	2	0	46	65	774	793	95.78	24.28	GCCGAGTGACAGCACAGCAG	||||||| ||||||||||||	GCCGAGTGGCAGCACAGCAG
oligo_49	ENST00000440765.2	90	20	2	0	49	68	28	9	95.78	24.28	GCAGCCGAGTGACAGCAGCA	||||||| ||||||||||||	GCAGCCGAGGGACAGCAGCA
oligo_49	ENST00000505830.5	90	20	2	0	49	68	24	5	95.78	24.28	GCAGCCGAGTGACAGCAGCA	||||||| ||||||||||||	GCAGCCGAGGGACAGCAGCA
oligo_49	ENST00000508639.5	90	20	2	0	49	68	26	7	95.78	24.28	GCAGCCGAGTGACAGCAGCA	||||||| ||||||||||||	GCAGCCGAGGGACAGCAGCA
oligo_49	ENST00000265195.9	90	20	2	0	49	68	36	17	95.78	24.28	GCAGCCGAGTGACAGCAGCA	||||||| ||||||||||||	GCAGCCGAGGGACAGCAGCA
oligo_49	ENST00000394817.7	90	20	2	0	49	68	88	69	95.78	24.28	GCAGCCGAGTGACAGCAGCA	||||||| ||||||||||||	GCAGCCGAGGGACAGCAGCA
oligo_53	ENST00000258456.3	90	20	2	0	53	72	381	362	95.78	24.28	GCATGCAGTGACAGCAGCAG	||||||| ||||||||||||	GCATGCAGGGACAGCAGCAG
oligo_63	ENST00000356825.8	90	20	2	0	63	82	10053	10034	95.78	24.28	AGTGCACTAACATGCAGCAG	||||||| ||||||||||||	AGTGCACTGACATGCAGCAG
oligo_63	ENST00000402690.6	90	20	2	0	63	82	10138	10119	95.78	24.28	AGTGCACTAACATGCAGCAG	||||||| ||||||||||||	AGTGCACTGACATGCAGCAG
oligo_63	ENST00000262160.11	90	20	2	0	63	82	10095	10076	95.78	24.28	AGTGCACTAACATGCAGCAG	||||||| ||||||||||||	AGTGCACTGACATGCAGCAG
oligo_65	ENST00000329620.9	90	20	2	0	65	84	1830	1811	95.78	24.28	TGAGTGCACTAACATGCAGC	||||||| ||||||||||||	TGAGTGCGGCAACATGCAGC
